# Supplementary material for: Peripheral immune profile of children with Talaromyces marneffei infections: a retrospective analysis of 21 cases
Source: BMC Infect Dis. 2021 Mar 20;21:287. doi: 10.1186/s12879-021-05978-z (PMC7980795; doi:10.1186/s12879-021-05978-z)
Supplement: Supplementary file 1 — Additional file 1. [file 12879_2021_5978_MOESM1_ESM.xlsx]

## Sheet: Table 1
Table S1 Clinical characteristics of the children with T. marneffei
Patient	Age	Gender	Endemic area	Month of diagnosis	Chief compliant	Clinical manifestations	Significant complication	Specimens for diagnosis	Antifungal therapy	Prognosis
1	34	Female	Yes	Jan	Fever for 12 days, abdominal distension for 6 days, cough for 4 days	Fever, cough, weight loss, dyspnea, Malnutrition, lymphadenopathy, hepatomegaly, splenomegaly	HLH，DIC，MODS，Septic shock，ARDS	Blood	Amphotericin B	Died
2	3	Male	Yes	Nov	Diarrhea accompanied by fever for 20 days	Fever, cough, weight loss, dyspnea, Malnutrition, diarrhea, hepatomegaly, splenomegaly	HLH，DIC，MODS，Septic shock，ARDS	Blood	Not given	Died
3	8	Male	Yes	May	Loose stools for 1 month, fever for 20 days	Fever, darrhea, lymphadenopathy, hepatomegaly, splenomegaly	None	Blood, BM,Stool	Fluconazole, Itraconazole	Cured
4	13	Male	Yes	Feb	Fever and cough for 10 days	Fever, cough, weight loss, dyspnea,lymphadenopathy	HLH，DIC，MODS，Septic shock，ARDS	Blood	Itraconazole, Amphotericin B	Cured
5	23	Male	Yes	Dec	Fever and cough for 8 days	Fever, cough, weight loss, skin lesion, lymphadenopathy, hepatomegaly, splenomegaly	HLH，DIC，MODS，Septic shock，ARDS	Blood	Amphotericin B	Died
6	36	Male	Yes	Apr	Fever for 2 weeks, rash for 10 days, cough for 4 days	Fever, cough, dyspnea, skin lesion, hepatomegaly, splenomegaly	HLH，DIC，MODS，Septic shock，ARDS	Blood, BM, Ascites	Amphotericin B	Died
7	26	Female	Yes	Jul	Fever for 8 days	Fever, cough, weight loss, malnutrition, lymphadenopathy, hepatomegaly, splenomegaly	None	Blood	Not given	Died
8	4	Female	Yes	Jul	Fever for 1 month	Fever, cough, hepatomegaly	HLH	Blood	Voriconazole	Cured
9	34	Female	Yes	Oct	Neck mass for 1 month, fever for 15 days, shortness of breath for 3 days	Fever, cough, weight loss, dyspnea, malnutrition, lymphadenopathy, hepatomegaly, splenomegaly	HLH，DIC，MODS，Septic shock，ARDS	Blood, BM, Lymph nodes	Amphotericin B	Died
10	19	Male	Yes	Mar	Cough for 14 days，fever for 1 week	Fever, cough, skin lesion, lymphadenopathy, hepatomegaly, splenomegaly	None	Blood	Voriconazole	Cured
11	70	Male	Yes	Nov	Fever, abdominal pain accompanied by loose stools for 20 days	Fever, cough, malnutrition, lymphadenopathy, hepatomegaly, splenomegaly, ascites	None	Blood, BM, Lymph nodes	Fluconazole, Itraconazole	Cured
12	44	Male	Yes	Aug	Fever for 15 days	Fever, cough, diarrhea, dyspnea, skin lesion, lymphadenopathy, hepatomegaly, splenomegaly	HLH，DIC，MODS，Septic shock，ARDS, Plastic bronchitis	Blood, BM, Lymph nodes, Ascites	Fluconazole, Voriconazole, Itraconazole	Died
13	22	Male	Yes	Jun	Rash for 2 months, fever for 6 days	Fever, cough, diarrhea, skin lesion, lymphadenopathy, hepatomegaly, splenomegaly	HLH，Septic shock	Skin, Blood, BM,	Caspofungin	Died
14	35	Male	Yes	Jul	Fever and cough for 1 month	Fever, cough, malnutrition, lymphadenopathy, hepatomegaly	Sepsis	Blood	Fluconazole, Voriconazole	Died
15	23	Female	Yes	Aug	Ecchymoses for 4 weeks, fever for 3 weeks	Fever, skin lesion, hepatomegaly	HLH，Septic shock	Blood	Amphotericin B, Caspofungin, Voriconazole	Cured
16	15	Male	Yes	Feb	Abdominal distension for 3 weeks, fever for 1 days	Fever, cough, diarrhea, maltrition, lymphadenopathy	HLH，Septic shock	Blood，NGS	Voriconazole	Cured
17	20	Male	Yes	Jun	Fever for 1 month	Fever, cough, diarrhea, lymphadenopathy, hepatomegaly	None	Airway mucosal biopsy，Blood	Voriconazole	Cured
18	3	Male	Yes	Jan	Loose stools for 1 week, fever and shortness of breath for 1 days	Fever, diarrhea, dyspnea, skin lesion, hepatomegaly, splenomegaly	ARDS, Septic shock, MODS	Blood, BM, Lymph nodes	Amphotericin B, Caspofungin	Died
19	19	Male	Yes	Aug	Stridor and cough for 2 months, trachyphonia for 3 weeks	Cough, trachyphonia, dyspnea	None	BALF	Voriconazole, Itraconazole	Cured
20	15	Female	Yes	Sep	Fever for 10 days	Fever, cough, skin lesion, lymphadenopathy, hepatomegaly	ARDS, Septic shock, MODS	Blood, BM	Fluconazole	Died
21	156	Male	Yes	Oct	Trachyphonia and dyspnea for 20 days	Fever, trachyphonia, dyspnea, skin lesion, lymphadenopathy	ARDS	Airway mucosal biopsy，BALF	Itraconazole, Amphotericin B	Cured
