# Supplementary material for: Peripheral immune profile of children with Talaromyces marneffei infections: a retrospective analysis of 21 cases
Source: BMC Infect Dis. 2021 Mar 20;21:287. doi: 10.1186/s12879-021-05978-z (PMC7980795; doi:10.1186/s12879-021-05978-z)
Supplement: Supplementary file 2 — Additional file 2. [file 12879_2021_5978_MOESM2_ESM.xlsx]

## Sheet: Table2
Table 2 Immunoassays findings of the children with T. marneffei
Patient	IgG(g/L) (Normal range)	IgA(g/L) (Normal range)	IgM(g/L) (Normal range)	IgE(IU/ML) (Normal range)	C3(g/L) (Normal range)	C4(g/L) (Normal range)	CD3+4+(cells/ul) (Normal range)	CD3+8+(cells/ul) (Normal range)	CD19+Abs(cells/ul) (Normal range)	CD4/CD8 (Normal range)	NK Abs(cells/ul) (Normal range)	NBT test	HIV
1	22.4a (3.82-10.58)	1.3 (0.14-1.14)	1.09 (0.4-1.28)	276 (0-60)	0.19 (0.8-1.5)	0.03 (0.12-0.4)	691.4 (410-1590)	287.69 (190-1140)	1450.16 (90-660)	2.41 (0.47-2.05)	66.08 (90-590)	Normal	Negative
2	2.23 (3.22-7.18)	0.16 (0.13-0.35)	0.89 (0.23-0.91)	5 (0-15)	0.51 (0.74-1.38)	0.14 (0.1-0.35)	Not done	Not done	Not done	Not done	Not done	Normal	Negative
3	17.7a (2.17-9.04)	0.4 (0.11-0.9)	0.52 (0.34-1.26)	5 (0-15)	1.33 (0.75-1.66)	0.25 (0.095-0.3)	4731.24 (410-1590)	2768.33 (190-1140)	3956.23 (90-660)	2.14 (0.47-2.05)	129.75 (90-590)	Normal	Negative
4	0.52 (3.52-10.69)	0.1 (0.13-1.38)	0.53 (0.38-2.03)	<5 (0-60)	2.38 (0.51-1.45)	0.51 (0.08-0.36)	1746.12 (410-1590)	431.18 (190-1140)	2279.28 (90-660)	4.05 (0.47-2.05)	161 (90-590)	Normal	Negative
5	23.7a (3.82-10.58)	1.22 (0.14-1.14)	1.6 (0.4-1.28)	730 (0-60)	0.64 (0.8-1.5)	0.05 (0.12-0.4)	1022.17 (410-1590)	399.79 (190-1140)	1029.01 (90-660)	1.93 (0.47-2.05)	67.32 (90-590)	Normal	Negative
6	16 (5-10.6)	0.93 (0.34-1.38)	0.93 (0.44-1.44)	488 (0-60)	0.14 (0.8-1.5)	0.08 (0.13-0.43)	903.65 (410-1590)	280.8 (190-1140)	717.12 (90-660)	3.22 (0.47-2.05)	105.56 (90-590)	Normal	Negative
7	23.9a (3.82-10.58)	0.57 (0.14-1.14)	1.99 (0.4-1.28)	6440 (0-60)	0.78 (0.8-1.5)	0.12 (0.12-0.4)	869.13 (410-1590)	403.87 (190-1140)	1049.56 (90-660)	2.15 (0.47-2.05)	33.8 (90-590)	Normal	Negative
8	9.16 (3.22-7.18)	0.37 0.13-0.35)	0.67 (0.23-0.91)	ND	0.68 (0.74-1.38)	0.14 (0.1-0.35)	23.86 (345-2350)	27.72 (314-2080)	111.02 (240-1317)	0.86 (0.47-2.05)	54.72 (210-1514)	Normal	Negative
9	6.4 (3.82-10.58)	0.72 (0.14-1.14)	0.82 (0.4-1.28)	41 (0-60)	0.18 (0.8-1.5)	0.02 (0.12-0.4)	419 (410-1590)	101 (190-1140)	957 (90-660)	4.14 (0.47-2.05)	46 (90-590)	Normal	Negative
10	<0.33 (3.82-10.58)	0.17 (0.14-1.14)	2.65 (0.4-1.28)	<5 (0-60)	1.48 (0.8-1.5)	2.65 (0.12-0.4)	1458.66 (410-1590)	347.75 (190-1140)	364.43 (90-660)	4.19 (0.47-2.05)	262.96 (90-590)	Normal	Negative
11	2.85 (5-10.6)	0.14 (0.34-1.38)	0.35 (0.44-1.44)	<5 (0-100)	1.05 (0.8-1.5)	0.39 (0.13-0.43)	399.12 (345-2350)	531.74 (314-2080)	363.5 (240-1317)	0.75 (0.47-2.05)	73.78 (210-1514)	Normal	Negative
12	4.43 (4.53-9.16)	0.62 (0.2-1.0)	0.28 (0.19-1.46)	5 (0-60)	0.86 (0.9-1.8)	0.2 (0.1-0.4)	107.66 (345-2350)	178.08 (314-2080)	167.45 (240-1317)	0.6 (0.47-2.05)	47.86 (210-1514)	Normal	Negative
13	<0.33 (3.82-10.58)	<0.07 (0.14-1.14)	0.57 (0.4-1.28)	<5 (0-60)	1.29 (0.8-1.5)	0.15 (0.12-0.4)	744.29 (345-2350)	214.15 (314-2080)	1112.15 (240-1317)	3.45 (0.47-2.05)	79 (210-1514)	Normal	Negative
14	34.4a (3.82-10.58)	0.35 (0.14-1.14)	0.61 (0.4-1.28)	356 (0-60)	1.15 (0.8-1.5)	0.18 (0.12-0.4)	846.04 (345-2350)	783.29 (314-2080)	331.06 (240-1317)	1.08 (0.47-2.05)	93.91 (210-1514)	Normal	Negative
15	31.1a (3.82-10.58)	2.04 (0.14-1.14)	1.97 (0.4-1.28)	123 (0-60)	1.34 (0.8-1.5)	0.27 (0.12-0.4)	1695.19 (345-2350)	902.66 (314-2080)	477.96 (240-1317)	1.88 (0.47-2.05)	158.36 (210-1514)	Normal	Negative
16	9.79a (3.82-10.58)	0.07 (0.14-1.14)	0.58 (0.4-1.28)	<5 (0-60)	2.08 (0.8-1.5)	0.43 (0.12-0.4)	1973.05 (410-1590)	1706.35 (190-1140)	395.23 (90-660)	1.16 (0.47-2.05)	247.34 (90-590)	Normal	Negative
17	1.49 (3.82-10.58)	0.07 (0.14-1.14)	0.48 (0.4-1.28)	<5 (0-60)	1.21 (0.8-1.5)	0.49 (0.12-0.4)	3323.59 (410-1590)	1350.24 (190-1140)	1945.34 (90-660)	2.46 (0.47-2.05)	479.35 (90-590)	Normal	Negative
18	14.2a (3.22-7.18)	0.54 (0.13-0.35)	0.46 (0.23-0.91)	15 (0-15)	0.35 (0.74-1.38)	0.13 (0.1-0.35)	2.79 (410-1590)	2.79 (190-1140)	1618.81 (90-660)	1.00 (0.47-2.05)	1.36 (90-590)	Normal	Negative
19	8.49 (3.82-10.58)	0.16 (0.14-1.14)	1.36 (0.4-1.28)	422 (0-60)	0.88 (0.8-1.5)	0.13 (0.12-0.4)	664.87 (410-1590)	418.42 (190-1140)	789.31 (90-660)	1.59 (0.47-2.05)	10.91 (90-590)	Normal	Negative
20	12.8 (3.6-9.2)	1.0 (0.08-0.56)	2.23 (0.38-1.26)	740 (0-15)	0.32 (0.8-1.5)	0.03 (0.12-0.4)	1083.6 (345-2350)	1300.32 (314-2080)	2212.31 (240-1317)	0.83 (0.47-2.05)	169.65 (210-1514)	Normal	Negative
21	17.1a (6.36-13.24)	1.07 (0.49-2.29)	0.61 (0.42-1.46)	7660 (0-200)	1.02 (0.8-1.5)	0.3 (0.12-0.4)	323.88 (345-2350)	576.34 (314-2080)	233.91 (240-1317)	0.56 (0.47-2.05)	75.91 (210-1514)	Normal	Negative
aThe tests were conducted after IVIg treatment.
