# Supplementary material for: Peripheral immune profile of children with Talaromyces marneffei infections: a retrospective analysis of 21 cases
Source: BMC Infect Dis. 2021 Mar 20;21:287. doi: 10.1186/s12879-021-05978-z (PMC7980795; doi:10.1186/s12879-021-05978-z)
Supplement: Supplementary file 3 — Additional file 3. [file 12879_2021_5978_MOESM3_ESM.xlsx]

## Sheet: Table 4
Table S3 NIH score of three patients
Clinical features	P7	P19	P21
IgE score(max IU/ml)	10	1	10
Skin abscess(times)	8	0	0
Pneumonia(times)	4	2	4
Lung anomalies	8	0	8
Retained primary teeth	0	0	0
Scoliosis	0	0	2
Fractures	0	0	0
EOS(max ×10^9/L)	6	6	6
Characteristic asymmetric face	5	0	5
Newborn rash	0	0	0
Eczema	2	2	4
URIs/year	2	0	0
Candiadias	4	0	4
Serious infections	4	4	4
Hyperextensibility of joints	0	0	0
Lymphoma	0	0	0
High palate	0	0	1
Age-adjusted	3	5	0
NIH score	56	20	48
